# Supplementary material for: Dynamic Binder Exchange Improves Protein Labeling Efficiency in DNA‐PAINT up to 15‐Fold
Source: Angew Chem Int Ed Engl. 2026 Feb 3;65(11):e18685. doi: 10.1002/anie.202518685 (PMC12970519; doi:10.1002/anie.202518685)
Supplement: Supplementary file 2 — Supporting Information [file ANIE-65-e18685-s002.zip › anie71221-sup-0002-Figures/anie71221-sup-0009-TableS1.xlsx]

## Sheet: Binders
Name	Target	Species	Modification	Clone	Manufacturer	Cat.No.	Docking strand
anti-B7H3-Nb	B7H3	Llama VHH	LPETGGSGSHHHHHH	B15	Toreador	-	7xR3
anti-CD63-Ab	CD63	Mouse IgG1	-	K06337_9C12	Absea	KC-1387	-
anti-CD8-Nb	CD8A	Alpaca VHH	LPETGGSGSHHHHHH	2C8v144	Roche	Patent: WO2021046159A1	5xR4
anti-Her2-Nb	Her2	Alpaca VHH	C-terminal cysteine	SAA1170	Proteogenix	SAA1170	7xR3
EGF Receptor (D38B1) XP® Rabbit mAb	EGFR	rabbit IgG	-	D38B1	Cell Signaling Technology	6627S	-
Purified anti-human CD9 Antibody	CD9	Mouse IgG1, κ	-	HI9A	BioLegend	312102	-
sdAb anti-ALFA	ALFA	Alpaca VHH	C-terminal cysteine	1G5	NanoTag Biotechnologies	N1505	7xR4
sdAb anti-ALFA (transient)	ALFA-tag	Alpaca VHH	C-terminal cysteine	1G5 variant	NanoTag Biotechnologies	N1505-PE-250	7xR4
sdAb anti-GFP	GFP	Alpaca VHH	C-terminal cysteine	1H1	NanoTag Biotechnologies	N0305	5xR3/5xR6/5xL2
sdAb anti-Mouse Ig kappa light chain	Mouse IgG	Alpaca VHH	C-terminal cysteine	1A23	NanoTag Biotechnologies	N1205	5xR2
sdAb anti-rabbit IgG	Rabbit IgG	Rabbit IgG	C-terminal cysteine	10E10	NanoTag Biotechnologies	N2405	7xR3
sdAb anti-RFP	RFP/mCherry	Alpaca VHH	C-terminal cysteine	N0405	NanoTag Biotechnologies	N0405	5xR1
sdAb anti-TagFP	TagFP	Alpaca VHH	C-terminal cysteine	1H7	NanoTag Biotechnologies	N0505	7xR3
sdAb anti-Halo	Halo	Alpaca VHH	C-terminal cysteine	A12	NanoTag Biotechnologies	N5004	7xR4

## Sheet: DNA docking strands
Identity	Docking sequence	Imager sequence
5xR1	TCCTCCTCCTCCTCCTCCT	AGGAGGA-Cy3B
5xR2	ACCACCACCACCACCACCA	TGGTGGT-Cy3B
7xR3	CTCTCTCTCTCTCTCTCTC	GAGAGAG-Cy3B
7xR4	ACACACACACACACACACA	TGTGTGT-Cy3B
5xR6	AACAACAACAACAACAACAA	TGTTGTT-Cy3B
5xL2	left-handed ACCACCACCACCACCACCA	left-handed TGGTGGT-Cy3B
